# Supplementary material for: Percolated Network of Mixed Nanoparticles with Different Sizes in Polymer Nanocomposites: A Coarse-Grained Molecular Dynamics Simulation
Source: Materials (Basel). 2021 Jun 15;14(12):3301. doi: 10.3390/ma14123301 (PMC8232767; doi:10.3390/ma14123301)
Supplement: Supplementary file 1 [file materials-14-03301-s001.zip]

Archive with 1 entries (1 files):
- materials-1239890-SI.pdf
